# Supplementary material for: Enhancing drug and cell line representations via contrastive learning for improved anti-cancer drug prioritization
Source: NPJ Precis Oncol. 2024 May 18;8:106. doi: 10.1038/s41698-024-00589-8 (PMC11102516; doi:10.1038/s41698-024-00589-8)
Supplement: Supplementary file 4 — Supplementary Table 2 [file 41698_2024_589_MOESM4_ESM.xlsx]

## Sheet: SupplementalTable10
Supplementary Data 2 Significant Spearman correlations SiamCDRRF’s docetaxel priority ranking and gene expression of breast cancer cells.
Gene name	Correlation	p-value
PLD2	-0.5037	0.0006
CALM1	-0.4918	0.0008
LRP5	-0.4898	0.0009
RASGRP2	-0.4886	0.0009
WNT9A	-0.4854	0.001
VEGFB	-0.4611	0.0019
TRAF2	-0.4609	0.0019
CCND3	-0.4578	0.002
PLCB3	-0.4553	0.0022
CAMK2G	-0.446	0.0027
NCOA1	-0.4418	0.003
BAD	-0.4394	0.0032
CSF2RB	-0.4257	0.0044
WNT3A	-0.4202	0.005
AKT1	-0.4193	0.0051
TRAF4	-0.4182	0.0053
FGFR2	-0.4151	0.0056
CSF3R	-0.4068	0.0068
RALB	-0.4063	0.0069
TGFBR1	-0.3963	0.0085
RPS6KB2	-0.3928	0.0092
WNT7B	-0.3855	0.0107
TCF7L1	-0.3805	0.0118
IL2RB	-0.3788	0.0122
LAMA5	-0.3775	0.0126
RELA	-0.3755	0.0131
PLCB4	-0.3732	0.0137
FGF22	-0.3708	0.0144
PDGFB	-0.3694	0.0148
GNA11	-0.3682	0.0151
HES5	-0.3659	0.0158
MAP2K2	-0.3646	0.0162
BAK1	-0.3578	0.0185
IKBKG	-0.3555	0.0193
EPOR	-0.3526	0.0204
BDKRB2	-0.3518	0.0207
LPAR1	0.372	0.014
LPAR6	0.3788	0.0123
LPAR3	0.3872	0.0103
F2R	0.3904	0.0096
